# Supplementary material for: Prevalence and Demographic Correlates of Substance Use among Adults with Mental Illness in Eastern Cape, South Africa: A Cross-Sectional Study
Source: Int J Environ Res Public Health. 2021 May 19;18(10):5428. doi: 10.3390/ijerph18105428 (PMC8161045; doi:10.3390/ijerph18105428)
Supplement: Supplementary file 1 [file ijerph-18-05428-s001.zip]

Archive with 1 entries (1 files):
- ijerph-1153107-supplementary.pdf
